# Supplementary material for: The Impact of the Variability of RT-qPCR Standard Curves on Reliable Viral Detection in Wastewater Surveillance
Source: Microorganisms. 2025 Mar 28;13(4):776. doi: 10.3390/microorganisms13040776 (PMC12029521; doi:10.3390/microorganisms13040776)
Supplement: Supplementary file 1 [file microorganisms-13-00776-s001.zip]

Archive with 2 entries (2 files):
- Supplementary material figures.pdf
- Supplementary Material Tables def.pdf
